# Supplementary material for: Molecular mechanisms of insulin resistance and altered carbohydrate metabolism in PCOS: a scoping review
Source: Front Endocrinol (Lausanne). 2026 Apr 13;17:1810805. doi: 10.3389/fendo.2026.1810805 (PMC13111087; doi:10.3389/fendo.2026.1810805)
Supplement: Supplementary file 1 [file Table1.xlsx]

## Sheet: Extraction
Title, author	At the crossroads of fertility and metabolism: The importance of AMPK-dependent signaling in female infertility associated with hyperandrogenism. Froment et al.	Autoimmune activation of the GnRH receptor induces insulin resistance independent of obesity in a female rat model. Li et al.	Bisphenol a downregulates GLUT4 expression by activating aryl hydrocarbon receptor to exacerbate polycystic ovary syndrome. Shi et al.	Effect of C-reactive protein deficiency on insulin resistance reversal in rats with polycystic ovary syndrome through augmented leptin action. Li et al.	Direct impact of gonadotropins on glucose uptake and storage in preovulatory granulosa cells: Implications in the pathogenesis of polycystic ovary syndrome. Chahal et al.	Comprehensive assessment the expression of core elements related to IGFIR/PI3K pathway in granulosa cells of women with polycystic ovary syndrome. He et al.	Cysteine-cysteine motif chemokine receptor 5 expression in letrozole-induced polycystic ovary syndrome mice. Seow et al.	Decreased brain and muscle ARNT-like protein 1 expression mediated the contribution of hyperandrogenism to insulin resistance in polycystic ovary syndrome. Zhai et al.	Decreased Expression of Sam68 Is Associated with Insulin Resistance in Granulosa Cells from PCOS Patients. Vilariño-García et al.	Talin1 regulates glucose metabolism and endometrial receptivity via GLUT-4 in patients with polycystic ovary syndrome and insulin resistance. Li et al.	The complex metabolic interactions of liver tissue and hepatic exosome in PCOS mice at young and middle age. Gao et al.	Differential expression of microRNA in the serum of patients with polycystic ovary syndrome with insulin resistance; Huo et al.	Differential insulin and steroidogenic signaling in insulin resistant and non insulin resistant human luteinized granulosa cells - A study in PCOS patients. Belani et al.	Insulin signaling displayed a differential tissue-specific response to low-dose dihydrotestosterone in female mice. Andrisse et al.	Intestinal Flora is a Key Factor in Insulin Resistance and Contributes to the Development of Polycystic Ovary Syndrome. Yang et al.	LNK promotes granulosa cell apoptosis in PCOS via negatively regulating insulin-stimulated AKT-FOXO3 pathway. Tan et al.	Local Cortisol Elevation Contributes to Endometrial Insulin Resistance in Polycystic Ovary Syndrome. Qi et al.	Long non-coding RNA lnc-CCNL1-3:1 promotes granulosa cell apoptosis and suppresses glucose uptake in women with polycystic ovary syndrome. Huang et al.	Dehydroepiandrosterone-induced activation of mTORC1 and inhibition of autophagy contribute to skeletal muscle insulin resistance in a mouse model of polycystic ovary syndrome. Song et al.	Effect of TNF-alpha on endometrial glucose transporter-4 expression in patients with polycystic ovary syndrome through nuclear factor-kappa B signaling pathway activation. Ha et al.	Elevated chemerin induces insulin resistance in human granulosa-lutein cells from polycystic ovary syndrome patients. Li et al.	Elevated SAA1 promotes the development of insulin resistance in ovarian granulosa cells in polycystic ovary syndrome. Zhu et al.	Exercise and insulin resistance in PCOS: muscle insulin signalling and fibrosis. Stepto et al.	Expression of angiopoietin-like protein 2 in ovarian tissue of rat polycystic ovarian syndrome model and its correlation study. Wang et al.	Metabolic Implications of Elevated Neutrophil Extracellular Traps in Polycystic Ovary Syndrome: A Focus on Hepatic Glycolysis. Lin et al.	Research mechanism of DBP and DEHP in the development of PCOS based on network toxicology and molecular docking. Yi-fan et al.	Hyperandrogenic Milieu Dysregulates the Expression of Insulin Signaling Factors and Glucose Transporters in the Endometrium of Patients With Polycystic Ovary Syndrome. Lee et al.	HMGB1-induced aberrant autophagy contributes to insulin resistance in granulosa cells in PCOS. Zhang et al.	GRIM19 deficiency aggravates metabolic disorder and ovarian dysfunction in PCOS. Yang et al.	Granulosa cells from immature follicles exhibit restricted glycolysis and reduced energy production: a dominant problem in polycystic ovary syndrome. Mazloomi S. et al.	The impact of TLR4 on insulin resistance and inflammatory factors in rats with polycystic ovary syndrome. Guo et al.	The interactions of CAP and LYN with the insulin signaling transducer CBL play an important role in polycystic ovary syndrome. Shen et al.	Up-regulation of miR-133a-3p promotes ovary insulin resistance on granulosa cells of obese PCOS patients via inhibiting PI3K/AKT signaling. Yang et al.	Aberrant miRNA-mRNA regulatory network in polycystic ovary syndrome is associated with markers of insulin sensitivity and inflammation. Qin et al.	Abnormality of Klotho Signaling Is Involved in Polycystic Ovary Syndrome. Mao et al.	Activating transcriptional factor 4 correlated with obesity and insulin resistance in polycystic ovary syndrome. Di et al.	Addressing the role of 11β-hydroxysteroid dehydrogenase type 1 in the development of polycystic ovary syndrome and the putative therapeutic effects of its selective inhibition in a preclinical model. Li et al.	Alteration of the N6-methyladenosine methylation landscape in a mouse model of polycystic ovary syndrome. Zou et al.	Altered circadian clock as a novel therapeutic target for constant darkness-induced insulin resistance and hyperandrogenism of polycystic ovary syndrome. Li et al.	Amelioration by quercetin of insulin resistance and uterine GLUT4 and ERα gene expression in rats with polycystic ovary syndrome (PCOS). Neisy et al.	AMPK Activation as a Protective Mechanism to Restrain Oxidative Stress in the Insulin-Resistant State in Skeletal Muscle of Rat Model of PCOS Subjected to Postnatal Overfeeding. Mićić et al.	Androgen-induced insulin resistance is ameliorated by deletion of hepatic androgen receptor in females. Andrisse et al.	Androgens impair β-cell function in a mouse model of polycystic ovary syndrome by activating endoplasmic reticulum stress. Zhu et al.	microRNA-103 Contributes to Progression of Polycystic Ovary Syndrome Through Modulating the IRS1/PI3K/AKT Signal Axis. Mu et al.	MicroRNA-29c-3p participates in insulin function to modulate polycystic ovary syndrome via targeting Forkhead box O 3 A. Chen et al.	MicroRNA-33b-5p is overexpressed and inhibits GLUT4 by targeting HMGA2 in polycystic ovarian syndrome: An in vivo and in vitro study. Yang et al.	MIF May Participate in Pathogenesis of Polycystic Ovary Syndrome in Rats through MAPK Signalling Pathway. Zhou et al.	MiRNAs expression profiling of rat ovaries displaying PCOS with insulin resistance. Zhang et al.	Multi-omics analyses reveal the specific changes in gut metagenome and serum metabolome of patients with polycystic ovary syndrome. Yang et al.
Year	2022	2020	2024	2023	2021	2019	2021	2020	2022	2023	2022	2022	2018	2018	2021	2021	2018	2021	2018	2021	2019	2022	2020	2020	2025	2025	2020	2020	2024	2023	2018	2022	2022	2021	2018	2018	2021	2023	2020	2018	2023	2021	2021	2021	2022	2018	2018	2020	2022
Journal	Human reproduction	Physiological Reports	Cell Communication and Signaling	Diabetology & Metabolic Syndrome	Metabolism	European Journal of Obstetrics & Gynecology and Reproductive Biology	International Journal of Molecular Sciences	Reproductive Biology and Endocrinology	Cells	GYNECOLOGICAL ENDOCRINOLOGY	Frontiers in Physiology	Annals of Translational Medicine	Journal of Steroid Biochemistry and Molecular Biology	Endocrinology Research and Practice	Endocrinology	Aging	The Journal of Clinical Endocrinology & Metabolism	Molecular Therapy Nucleic Acids	oncotarget	Journal of Physiology and Pharmacology	The FASEB Journal	Reproductive Biology and Endocrinology	Endocrine connections	Reproductive Biology and Endocrinology	Biomolecules	Naunyn-Schmiedeberg's Archives of Pharmacology	Reproductive Sciences	The FASEB Journal	BBA - Molecular Basis of Disease	Journal of Assisted Reproduction and Genetics	International Journal of Clinical and Experimental Medicine	metabolism	BMC Women’s Health	Annals of Translational Medicine	Reproductive Sciences	Gynecological Endocrinology	Metabolism Clinical and Experimental	Journal of Ovarian Research	Translational Research	Reproduction Fertility and Development	Biomedicines	The FASEB Journal	Endocrine Connections	Archives of Medical Research.	Bioengineered	Oncology Reports	Current Medical Science	Archives of Gynecology and Obstetrics.	Frontiers in Microbiology.
Human/animal model	Human and animal	Animal	Human and animal	Animal	Human and animal	human	animal	animal	human	Human and animal	Animal	human	human	animal	human and animal	human, animal	human	human	animal	Human	Human	Human	Human	Animal	Human and animal	Human	Human	Human	Human and animal	human	Animal	Human, Animal	Human	both	Human and animal	human	Human and animal	animal	Human and animal	animal	animal	Human and animal	animal	Animal	Human and animal	Human and animal	Animal study	Animal	Human and animal
Study design	Human: case-control and in vitro models; Animal: in vivo study; In silico analysis	Animal: in vivo, ex vivo and in vitro study	Human: case-control and in vitro models; Animal: in vivo study; In silico analysis	Animal: in vivo and ex vivo study	Human: case-control and in vitro models; Animal: in vivo and in vitro study	Human: case-control study with ex vivo model	Animal: in vivo study	Animal: in vivo and in vitro study	Human: cross-sectional, ex vivo and in vitro study	Human: case-control and in vitro study; Animal: in vivo model	Animal: in vivo and ex vivo models; In silico analysis	Human: case-control study; In silico analysis	Human: case-control and ex vivo study	Animal: in vivo, ex vivo, and in vitro models	Human: cross-sectional study; Animal: in vivo study; In silico analysis	Human: case-control and in vitro models; Animal: in vivo study	Human: cross-sectional study with in vitro component	Human: case-control, ex vivo and in vitro studies; In silico analysis	Animal: in vivo and in vitro models	Human: cross-sectional, ex vivo and in vitro studies	Human: cross-sectional study with in vitro component	Human: cross-sectional study with in vitro component	Human: case-control study with ex vivo component	Animal: in vivo and ex vivo studies	Human: cross-sectional comparative study; Animal: in vivo and in vitro study; In silico analysis	Human: in vitro study; In silico analysis	Human: case-control study with in vitro component; In silico analysis	Human: cross-sectional, ex vivo and in vitro studies	Human: case-control and in vitro study; Animal: in vivo study; In silico analysis	Human: case-control study with in vitro and ex vivo component	Animal: in vivo and ex vivo experimental study	Human: cross-sectional study with in vitro component; Animal: in vivo study; In silico analysis	Ηuman: cross sectional study with ex vivo and in vitro components; In silico analysis	Human: case-control study; Animal: in vivo and in vitro studies; In silico analysis	Human: case-control study with in vitro component; Animal: in vivo and ex vivo studies	Human: cross-sectional study with in vitro component	Human: cross-sectional comparativu study with in vitro component; Animal: in vivo study with ex vivo component	Animal: in vivo study; In silico analysis	Human: case-control study with in vitro component; Animal: in vivo experimental study	Animal: in vivo and ex vivo experimental study	Animal: in vivo and ex vivo study	Human: in vitro study; Animal: in vivo, ex vivo and in vitro studies	Animal: case-control in vivo study with ex vivo and in vitro components	Animal: in vivo and in vitro models; In silico analysis	Human: case-control, in vitro studies ;Animal: in vivo model; In silico analysis	Human: in vitro study; Animal: in vivo study;	Animal: in vivo and ex vivo study	Animal: in vivo study; in silico analysis	Human: case-control study; Animal: in vivo models; In silico analysis
Country	France	USA	China	China	India, USA, France	China	Taiwan	China	Spain	China	China	China	India and Canada	USA	China	China	China	China	China	China	China	China	Australia, UK	China	China	China	South Korea	China	China	Iran	China	China	China	China	China	China	China	China	China	Iran	Serbia	USA	China	China	China.	China	China.	China	China.
Aim of study	The aim of the study was to understand what biological processes are linked to the signaling of the energy sensor 5'-AMP-activated protein kinase (AMPK) in mouse and human GCs.	The purpose of study was to evaluate the impact of this induced GnRHR-AAb on insulin signaling and inflammatory status.	Aim of the study was to investigate the role for BPA in exacerbating abnormal glucose metabolic disorders in PCOS, explore the correlation between BPA levels and female fertilityt and check what role AhR receptor plays in PCOS.	The study aimed to investigate pathophysiological mechanism of CRP in the progression of PCOS and whether CRP affects insulin resistance, glucose tolerance, and hepatic glucose flux in PCOS.	To investigate the direct effects of FSH and LH on glucose uptake and glycogen synthesis in granulosa cells and their implications in PCOS pathophysiology.	The aim of this study was to investigate whether the key components of the IGF1R/PI3K pathway exhibit differential expression in granulosa cells (GCs) isolated from individuals with PCOS.	The aim of the study was to investigate the effects of letrozole-induced PCOS on reproductive and metabolic consequences in a mouse model, with a specific focus on the role and expression of cysteine–cysteine motif chemokine receptor 5 (CCR5).	The aim of the study was to investigate the role of circadian clock genes in the contribution of hyperandrogenism to insulin resistance in PCOS.	Aim of this study was to determine whether Sam68 expression and phosphorylation influence the activation of key insulin signaling pathways (MAPK and PI3K) in granulosa cells from women with PCOS compared to healthy donors.	To explore the molecular mechanism of Talin1 regulation of GLUT-4 in Ishikawa cells and PCOS-IR mouse models and promote new clinical treatment strategies targeting Talin1 in patients with PCOS and IR	To investigate the metabolite profiles of liver tissues and hepatic exosomes between normal and PCOS mice of young- and middle-age using as chromatograph-mass spectrometry based metabolomics analysis	To investigate the differential expression of microRNA in the serum of IR-PCOS patients and to investigate the potential biological functions of these differentially expressed microRNAs	Investigate insulin and steroidogenic signaling pathways in luteinized granulosa cells isolated from PCOS-IR and NIR vs matched controls	To investigate the effects of hyperandrogenemia induced by DHT on insulin signaling in enery storage tissues compared to reproductive tissues.	To evaluate the features of the intestinal flora in PCOS and investigate whether an imbalance in gut microbiota contributes to insulin resistance and the progression of PCOS, as well as to determine if chenodeoxycholic acid (CDCA) can activate the intestinal farnesoid X receptor (FXR) to enhance glucose metabolism in PCOS-induced mice models.	To examine the role of LNK on insulin-activated AKT/FOXO3 pathway and its part in granulosa cell apoptosis and dysfunction in PCOS.	To examine whether the levels of 11β-hydroxysteroid dehydrogenases (11β-HSDs) 1 and 2, cortisol and the insulin signaling pathway are changed in the endometrium of PCOS patients and to explore the relationship between endometrial insulin resistance and local cortisol.	To establish the role of IncRNA Inc-CCNL1-3:1 on granulosa cell apoptosis, mitochondrial function and glucose uptake in PCOS.	To asses the role of mTORC1-autophagy pathway in skeletal muscle IR in a dehydroepiandrosterone (DHEA)-induced PCOS mouse model.	It aims to evaluate if the expression of TNF-a, NF-kBp65 and GLUT-4 are altered in the endometrium of patients with PCOS, additionally to assess the effect of TNF-a on GLUT-4 via the NF-kB signaling pathway.	The authors aim was to investigating the relationship between IR of the hGLs with chemerin levels in the follicular fluid and the effects of chemerin on glucose metabolism in hGLs in patients with PCOS.	Authors aim was to (dis)prove the hypothesis that increased SAA1 production may inhibit insulin-induced Akt phosphorylation by the stimulation of PTEN expression upon activation of TLR2/4 and NF-κB pathway, resulting in the attenuation of insulin-induced GLUT4 translocation, glucose uptake in granulosa cells and IR development in granulosa cells in PCOS	Aim of the study was to investigate early insulin signalling and its association with aberrant transforming growth factor β (TGFβ)-regulated tissue fibrosis. Exploration of the impact of aerobic exercise on these molecular pathways.	To determine whether ANGPLT-2 contributes to PCOS in rat model	To investigate the levels of neutrophil extracellular traps (NETs) in patients with polycystic ovary syndrome (PCOS) compared to controls. Examine the role of NETs in the pathogenesis of PCOS, particularly their contribution to insulin resistance.	to identify the key genes and pathways by which the phthalates DBP and DEHP promote PCOS and to validate these targets in granulosa (KGN) cells to clarify the mechanism	To investigate how the hyperandrogenic and hyperinsulinemic conditions characteristic of PCOS affect the expression of genes related to insulin signaling and GLUTs in the human endometrium	To investigate how high mobility group box 1 (HMGB1) contributes to the development of IR in ovarian granulosa cells of women with PCOS.	This study aimed to investigate the role of GRIM19 in the development of polycystic ovary syndrome. The goal was to understand whether GRIM19 dysfunction contributes to the reproductive and metabolic problems seen in PCOS.	To explore how granulosa cells in women with polycystic ovary syndrome (PCOS) differ from those in healthy women in terms of their metabolism and mitochondrial function. The researchers specifically focused on analyzing glycolytic activity, mitochondrial efficiency, ATP production, oxidative stress levels and antioxidant enzyme activity in granulosa cells.	to analyze the effect of TLR4 on insulin resistance and inflammatory factors in PCOS rats.	to investigate the molecular mechanisms underlying PCOS and associated insulin resistance using in silico analyses on granulosa cells from PCOS patients with or without insulin resistance, in vitro transgenic granulosa cell models, and in vivo transgenic murine models.	to explore the underlying mechanisms of miR-133a-3p regulating ovary IR in obese PCOS	to explore if miRNA regulation changes are involved in pathogenesis of PCOS.	Find the role of the klotho-signaling in the apoptosis of granulosa cells in PCOS.	Aim was to explore the difference in ATF4 expression beetween PCOS patients with or wtihout IR and control group.	To find the impact of 11β-HSD1 on PCOS pathogenesis to evaluate the therapeutic potential of its selective inhibitor.	The aim was to investigate the altered m6A modifcation landscape of mRNAs in the ovaries of PCOS mice and its role in PCOS pathogenesis.	Investigation of the potential role of the circadian clock in the hyperandrogenism, hyperinsulinemia and increased GC apoptosis associated with the pathogenesis of PCOS. Description of the underlying molecular mechanisms.	It focuses on the effects of quercetin on insulin resistance, liver enzyme activities, and gene expression in the uterus, specifically targeting GLUT4 and ERα genes in a PCOS rat model.	To investigate the metabolic and molecular mechanisms underlying polycystic ovary syndrome (PCOS), focusing on the interplay between insulin resistance, obesity and oxidative stress in skeletal muscle.	The aim was to explore the role of hepatic androgen receptors (ARs) in mediating metabolic dysfunction (insulin resistance and gluconeogenesis) using both genetic and pharmacological approaches to manipulate AR activity.	The study investigated the impact of androgen excess on β-cell function and ER stress in the context of PCOS.	The study aimed to elucidate the mechanisms by which miR-103 contributes to insulin resistance in PCOS, focusing on its interaction with IRS1 and the downstream PI3K/AKT pathway.	The aim of the study was to explore the role of miR-29c-3p in insulin function and how it modulates PCOS by targeting Forkhead box O 3. The researchers wanted to understand wheter miR-29c-3p could influence granulosa cell proliferation and apoptosis and how this relates to insulin resistance and glucose metabolism in PCOS.	The aim of the study was to explore the role of microRNA-33b-5p in the pathogenesis of PCOS, specificlly focusing on its effect on GLUT4 expresion and insulin resistance. The researchers wanted to understand whether miR-33b-5p contributes to insulin resistence in PCOS by inhibiting GLUT4 through targeting HMGA2.	The aim of the study was to investigate whether macrophage migration inhibitory factor (MIF) participates in the pathogenesis of polycystic ovary syndrome (PCOS) in rats through the MAPK signalling pathway by measuring the expression levels of MIF, p-JNK, and p-p38 in ovarian tissue.	The study aimed to establish microRNA expression profiles in rat ovaries displaying PCOS with insulin resistance and explore the biological functions of differentially expressed miRNAs to identify potential diagnostic and therapeutic targets.	To investigate specific changes in the gut microbiome and serum metabolome in PCOS patients and their interplay through multi-omics analyses.
Methodology summary	-disruption of the α1AMPK gene in B9KGN cells and transgenic mouse model -cell viability, proliferation, and metabolic activity assessment -androgen production analysis by Western blotting of key steroidogenic enzymes -steroid level quantification in vitro and in vivo using mass spectrometry -differential gene expression analysis in human granulosa cells using RNA sequencing -in vivo folliculogen…	-female Sprague–Dawley rats (n = 16) randomly assigned to immunized (IMM, n = 8) and control (CON, n = 8) groups -immunization with GnRHR ECL2 peptide (1 mg/kg; DSSGQTKVFSQCVTHCSFSQWWHQAFYN) in complete Freund’s adjuvant booster injections with the same peptide in incomplete Freund’s adjuvant at weeks 4, 8, 12, and 16 -control group receiving saline injections on the same schedule -blood collecti…	-256 women (18–40) recruited at Peking University Third Hospital: 136 with PCOS and 120 controls (IVF/ICSI for male azoospermia); fasting blood collected on cycle days 2-4, serum/urine BPA quantified along with reproductive/metabolic labs (including HOMA-IR) -cellular model used KGN granulosa cells and primary human granulosa cells isolated from non-PCOS IVF/ICSI follicular fluid, then treated wi…	-induction of PCOS in rats using dehydroepiandrosterone (DHEA) -use of CRP gene knockout PCOS rat model -assessment of body weight and energy expenditure -evaluation of glucose metabolism and insulin sensitivity -peripheral and central leptin administration in CRP knockout PCOS rats -analysis of glucose kinetics during hyperinsulinemic-euglycemic clamp experiments	-human and rat granulosa cells treated with FSH and hCG -measurement of glucose uptake using 2-NBDG and D-[U14C]-glucose assays -assessment of glycogen synthesis by glycogen assays and confocal microscopy -manipulation of IRS-2 expression via siRNA knockdown -quantification of IRS-2 expression using qPCR and Western blotting -induction of rat PCOS model using RU486 treatment	-130 participants: PCOS patients (n = 67) and controls (n = 63) undergoing IVF or ICSI -collection of follicular fluid and granulosa cells during oocyte retrieval 0total RNA extraction from granulosa cells and RT-PCR analysis -protein extraction from granulosa cells and analysis by Western blotting -collection of clinical data including BMI, fasting glucose, and hormone levels -statistical analys…	-female C57BL/6 mice (6 weeks old), controlled housing conditions -random assignment to control and letrozole-treated groups (n = 10/group) letrozole administration in diet (37.5 mg/kg) for 20 weeks -estrous cycle assessment by vaginal smears -measurement of metabolic and hormonal parameters -oral glucose tolerance test and insulin tolerance test -western blot analysis of insulin signaling protei…	-PCOS-like model induced in female Sprague-Dawley rats using DHEA (6 mg/100 g, s.c., 4 weeks) -control rats receiving peanut oil injections -weekly body weight monitoring during model induction -PCOS validation by estrous cycle, GTT, and ovarian H&E staining -tissue and serum collection across circadian time points (ZT0–ZT20) -glucose tolerance test with intraperitoneal glucose injection -ovarian…	-isolation and culture of cells from follicular aspirates -insulin stimulation (0.1–10 nM) for 24 h (expression) or 10 min (inhibition) -Sam68 gene silencing by siRNA transfection -Sam68 overexpression using pcDNA3 expression vector -immunoprecipitation and Western blot analysis of insulin signalling proteins (Sam68, IRS-1, AKT, ERK1/2) -quantitative real-time PCR analysis of Sam68, INSR, and IRS…	-collection of endometrial tissues from PCOS-IR patients (n = 15) and controls (n = 15) during natural cycles PCOS diagnosis - Rotterdam criteria and insulin resistance assessed by HOMA-IR -Ishikawa endometrial cell line for in vitro experiments -talin1 silencing and overexpression via siRNA and plasmid transfection -RT-qPCR analysis of Talin1 and GLUT-4 expression -protein expression analysis by…	-prenatal androgenization-induced PCOS mouse model using dihydrotestosterone -female offspring classified into young (12 ± 2 weeks) and middle-aged (32 ± 2 weeks) groups PCOS (n = 13) and control mice (n = 11)in metabolomic analysis -liver tissue digestion using type IV collagenase -isolation of hepatic exosomes by ultracentrifugation -verification of exosomes by Western blot (CD63, TSG101), NTA …	-recruitment of women with PCOS (n = 76) and healthy controls (n = 30) -PCOS diagnosis based on 2018 PCOS guidelines -subgrouping into PCOS-IR (n = 46) and PCOS-NIR (n = 30) -collection of peripheral blood and measurement of metabolic and hormonal parameters -assessment of insulin resistance using HOMA-IR -RNA sequencing and identification of differentially expressed miRNAs -hierarchical clusteri…	-IVF participants classified into PCOS-IR and PCOS-NIR based on INSR-β protein expression -granulosa cell purification by Histopaque gradient centrifugation -cell viability assessment by trypan blue exclusion -protein expression analysis by Western blot of insulin and steroidogenic signalling components -qRT-PCR analysis of genes related to lipid metabolism, IGF signalling and gonadotropin recept…	-lean female mice implanted with 4 mm DHT or placebo pellets at 2 months of age -metabolic and reproductive assessments performed over 3 months -fasting followed by insulin administration prior to anaesthesia -glucose tolerance test and insulin tolerance test conducted -tissue collection after euthanasia for analysis -establishment of hepatocyte and pituitary cell cultures	-recruitment of PCOS patients (n = 56) and healthy controls (n = 31; Chinese population) -analysis of intestinal microbiota in untreated PCOS patients and controls -use of letrozole-induced PCOS mouse model -phenotypic assessment, gut microbiota profiling and caecal metabolomic analysis in PCOS mice -evaluation after 35 days of antibiotic treatment in PCOS mice -assessment of glucose tolerance af…	-recruitment of women with PCOS (n = 41) and age-matched healthy controls (n = 41) -physical examination and assessment of insulin resistance using HOMA-IR -IVF treatment with hCG administration and oocyte retrieval by follicular fluid aspiration -establishment of cell cultures from collected samples -generation of whole-body LNK-knockout C57BL/6 mice -induction of PCOS phenotype in mice by DHEA …	-collection of endometrial biopsies from non-PCOS and PCOS patients with or without insulin resistance on day 7 after hCG injection -assessment of cortisol and cortisone levels in endometrial tissue -analysis of 11β-HSD1 and 11β-HSD2 expression evaluation of key insulin signalling molecules in endometrial biopsies -primary culture of endometrial epithelial cells (EECs) -assessment of cortisol eff…	-women with PCOS (n = 43) and healthy controls (n = 41) -physical examination and collection of peripheral blood samples -IVF or intracytoplasmic sperm injection procedures performed -oocyte retrieval 34-36 h after human chorionic gonadotropin administration -use of human granulosa cell tumor-derived KGN cell line for in vitro experiments	-induction of PCOS-like condition in mice by DHEA injection (n = 12) and sesame oil-treated controls (n = 12) -division of each group after 20 days into insulin signalling assays and tissue collection subgroups -anesthesia followed by blood and hind-limb skeletal muscle collection -culture of C2C12 mouse myoblasts -in vitro treatments performed in C2C12 cells	-participants stratified into PCOS, obesity + PCOS, normal and obesity groups (n = 35/group) -endometrial sample collection during proliferative phase by hysteroscopy -use of endometrial tissues for immunohistochemistry, primary cell culture and Western blot analysis -isolation and culture of endometrial stromal cells -TNF-α treatment with or without NF-κB inhibitor PDTC -immunohistochemical anal…	-recruitment of patients stratified by PCOS status and insulin resistance -collection of clinical data and biological samples (follicular fluid, plasma, hGLs) -measurement of hormones, glucose and insulin by biochemical assays and ELISA -assessment of insulin resistance using HOMA-IR -n vitro culture of human granulosa-lutein cells -chemerin and insulin treatments in hGLs -CMKLR1 knockdown using …	-patient recruitment and sample collection: participants were grouped into PCOS and non-PCOS patients with and without IR. Blood, follicular fluid and granulosa cells were collected. -hormonal and insulin sensitivity analysis: hormonal levels (FSH, LH, AMH, testosterone) were measured using chemiluminescence assays. Insulin sensitivity in granulosa cells was assessed using glucose uptake assays a…	-premenopausal women stratified by PCOS status and BMI (lean vs overweight/obese, total n = 59) -cross-sectional comparison of insulin signalling and tissue fibrosis pathways between groups -subgroup of overweight/obese women (n = 16; PCOS n = 8, controls n = 8) enrolled in exercise intervention -supervised aerobic exercise program (treadmill, moderate-high intensity; 3×/week for 12 weeks) -muscl…	-random assignment of female rats into control, letrozole-induced PCOS, and PCOS + metformin groups -induction and confirmation of PCOS by hormone levels, ovarian morphology, and insulin resistance -metformin administration to PCOS treatment group -measurement of sex hormones, fasting glucose, and fasting insulin -assessment of insulin resistance indices -analysis of ANGPTL2 and PI3K/Akt pathway …	-human samples: collection of serum (PCOS n = 40; controls n = 19) and follicular fluid (PCOS n = 17; controls n = 19) from age and BMI-matched women -quantification of NETs markers: dsdna (PicoGreen assay) and neutrophil elastase (ELISA) -animal model: DHEAS-induced PCOS in female Sprague-Dawley rats (n = 8-9/group) -DNase I treatment to degrade NETs -estrous cycle assessment by vaginal smears -…	-identification of DBP/DEHP targets using CTD, ChEMBL and STITCH databases -collection of PCOS-related genes from GeneCards, DisGeNET, DrugBank, OMIM, PharmGKB -removal of duplicates and intersection of compound targets with PCOS genes -constructing of protein-protein interaction network using STRING and Cytoscape -GO and KEGG pathway enrichment analysis -DAVID -molecular docking of DBP/DEHP with…	-recruitment of women with PCOS (n = 13) and healthy controls with regular cycles (n = 7) -endometrial biopsies during the proliferative phase -isolation and culture of human endometrial stromal cells -in vitro treatment with DHT (hyperandrogenism) and insulin (hyperinsulinemia) -induction of in vitro decidualization. Gne expression analysis by RNA extraction and qRT-PCR -protein expression and a…	-collection of granulosa cells and follicular fluid from IVF/ICSI participants (PCOS n = 40; controls n = 25) -measurement of HMGB1 levels in follicular fluid by ELISA -culture of granulosa cells and HMGB1 treatment in vitro -assessment of insulin signalling by Western blot (IRS-1, p-Akt, GLUT4 translocation) -measurement of glucose uptake in granulosa cells -analysis of autophagy markers (LC3B, …	-collection of ovarian tissue and granulosa cells from women with PCOS (n = 16) and healthy controls (n = 16) -analysis of GRIM19 expression in clinical samples -measurement of metabolic and hormonal parameters for correlation analyses -induction of PCOS in wild-type and Grim19+/- mice using androgen treatment -assessment of ovarian function, hormone levels and metabolic phenotypes in mice -histo…	-granulosa cells from IVF patients with PCOS (n = 45) and healthy controls (n = 45) -validation cohort including PCOS (n = 15) and controls (n = 15) -isolation and culture of granulosa cells under controlled conditions -assessment of glycolytic activity and mitochondrial function -measurement of ATP production -evaluation of oxidative stress by ROS levels -analysis of antioxidant enzyme activity …	-female Wistar rats control group, DHEA-induced PCOS and TLR4 siRNA + PCOS groups -induction of PCOS by subcutaneous DHEA injection dissolved in sesame oil -confirmation of PCOS by vaginal smear analysis (keratinized cells) and HOMA-IR assessment -lentiviral delivery of TLR4 siRNA prior to PCOS induction -analysis of TLR4/NF-κB signalling and IRS-2 expression by real-time PCR and Western blot -me…	-in silico analysis of human granulosa cell microarray data from controls, PCOS without IR and PCOS with IR -identification of gene networks and pathways using WGCNA and GSEA -in vitro studies using cultured human granulosa cells -gene knockout of CBL, CAP and LYN using CRISPR/Cas9 -analysis of protein-protein interactions by co-immunoprecipitation and Western blot -assessment of insulin signalli…	-isolation of granulosa cells from follicular fluid of obese PCOS, non-obese PCOS and control women -quantification of miR-133a-3p expression in granulosa cells by qRT-PCR -bioinformatics prediction of miR-133a-3p target genes and signalling pathways -protein expression analysis of PI3K, p-AKT, GLUT4, p-GSK-3β and p-FOXO1 by Western blot	-generation of prenatal androgenization (PNA) mouse model by DHT injection (gestational days 16–17)- sesame oil as control - mating confirmation by copulatory plug detection (gestational day 0 defined) -women with PCOS (n = 6) and non-PCOS controls (n = 6) -controlled ovarian stimulation using GnRH agonist during luteal phase -monitoring of serum estradiol levels and follicular growth -hCG admini…	-human granulosa cells collected from women with PCOS (n = 43) and controls (n = 26) -division of rats into control, PCOS-induced and Klotho-intervention groups -induction of PCOS in rats and treatment with adenoviral siRNA targeting Klotho (Ad-siRklotho) -quantification of Klotho protein expression by Western blot -measurement of Klotho-related microRNAs (miR-126-5p, miR-29a-5p) by real-time PCR…	-collection of human granulosa cells from IVF/ICSI patients classified into PCOS and non-PCOS groups -stratification of PCOS patients by BMI (obese ≥25 kg/m2; non-obese <25 kg/m2) -stratification of PCOS patients by insulin resistance (HOMA-IR ≥2,0 or fasting insulin ≥15 IU/L) -analysis of ATF4 expression in granulosa cells by RT-qPCR and Western blot -correlation analysis between ATF4 levels, in…	-combined in vivo (animal) and in vitro experimental design -establishment of PCOS model in female Sprague-Dawley rats -allocation of rats into control, PCOS, and PCOS + 11β-HSD1 inhibitor (BVT.2733) groups -collection of granulosa cells and follicular fluid from IVF/ICSI patients Inclusion of non-PCOS controls (n = 32) and PCOS patients diagnosed by Rotterdam criteria (n = 37) -isolation and cul…	-PCOS inductiom in female mice by daily subcutaneous DHEA injection for 20 days, soybean oil - control -collection of ovarian tissues for RNA and protein analyses -immunoprecipitation of total RNA using anti-m6A antibody -identification of differentially m6A-methylated mRNAs -protein expression analysis of PI3K, AKT, SKIP and beta-actin	-rats divided into control (12:12 light/dark), constant light and constant darkness gr+AN8oups for 8 weeks -induction of PCOS-like traits by circadian rhythm disruption -assessment of glucose tolerance, insulin resistance indices, sex hormones (testosterone, SHBG, IGF1) and ovarian morphology -analysis of liver, adipose and ovarian tissues for circadian gene and protein expression by qPCR, Wester…	-rats divided into five groups (n = 35 total): control, quercetin (Q), ethanol vehicle, PCOS, and PCOS + Q -quercetin administration by oral gavage (15 mg/kg body weight in 10% ethanol) for 30 days -ethanol vehicle administration by oral gavage for 30 days -induction of PCOS by DHEA injection (6 mg/100 g body weight in sesame oil) for 21 days -post-induction treatment with quercetin in PCOS + Q g…	- litter size divided on postnatal day 2 to generate small litters (SL, 3 pups) and normal litters (NL, 10 pups) -postnatal overfeeding model induced in SL groups, NL as controls -allocation into four groups: NL-placebo, NL-DHT, SL-placebo, SL-DHT -induction of hyperandrogenemia by subcutaneous DHT pellet implantation on postnatal day 22 (7.5 mg, ~83 µg/day for 90 days) -placebo pellet implantati…	- liver-specific androgen receptor knockout mice (LivARKO) - crossing AR-floxed mice with albumin-Cre mice -induction of adult-onset hepatic AR deletion via AAV8-Cre injection -use of littermate mice with intact AR as controls -induction of hyperandrogenemia by implantation of slow-release DHT pellets, empty pellets as controls -isolation of primary hepatocytes from LivARKO and control mice -in v…	-female mice divided into control, DHEA-induced PCOS, and DHEA + flutamide treatment groups -induction of PCOS by subcutaneous DHEA injection, sesame oil and empty pellets as controls -androgen receptor antagonism by subcutaneous flutamide pellet implantation -isolation of pancreatic islets by collagenase digestion and density gradient centrifugation -use of INS-1 β-cell line for in vitro experim…	-induction of PCOS in female Sprague-Dawley rats by subcutaneous DHEA injection -confirmation of PCOS by vaginal smear cytology and HOMA-IR assessment -stratification into control, PCOS/non-IR and PCOS/IR groups -glucose and insulin tolerance tests (GTT, ITT) -ovarian tissue collection for histology (H&E) and molecular analyses -intra-ovarian injection of miR-103 inhibitor, siRNA-IRS1 and PI3K/AK…	-recruitment of IVF/ICSI patients: PCOS (n = 50) and controls (n = 50) -peripheral blood collection -culture of KGN granulosa-like cells and insulin treatment -miR-29c-3p and Foxo3 modulation in KGN cells -gene and protein expression analysis (RT-qPCR, Western blot) -assessment of cell proliferation and apoptosis -induction of PCOS in Sprague-Dawley rats using DHEA -validation of PCOS model by va…	-assessment of fasting glucose, fasting insulin and HOMA-IR, stratification into PCOS/IR and PCOS/non-IR groups -collection of ovarian tissues after anesthesia -ovarian morphology assessment by H&E staining Immunohistochemical analysis of SREBF1, HMGA2 and GLUT4 in ovarian tissue -culture of human adipocytes -high-glucose and insulin treatments in adipocytes miR-33b-5p inhibition in adipocytes -g…	-female Sprague-Dawley rats divided into control, PCOS and PCOS + high-fat diet groups -induction of PCOS by subcutaneous DHEA injections for 21 days -weekly body weight monitoring -measurement of fasting blood glucose -collection of blood and ovaries after anesthesia -serum hormone analysis (insulin, testosterone, LH, FSH, estradiol) -ovarian morphology assessment by H&E staining -ultrastructura…	-female Sprague-Dawley rats fed normal diet or high-fat diet -induction of PCOS by letrozole gavage in high-fat diet group -weekly body weight monitoring and daily estrous cycle assessment -blood collection after fasting for hormone and metabolic analysis -measurement of sex hormones, fasting glucose, fasting insulin and HOMA-IR -ovarian tissue collection for histology and molecular analyses -ova…	-recruitment of women with PCOS (n = 32) and healthy controls (n = 18) based on Rotterdam criteria -exclusion of participants with metabolic, endocrine, gastrointestinal disease or recent drug, probiotic or antibiotic use -collection of serum and fecal samples during days 3–5 of the menstrual cycle -measurement of anthropometric, hormonal, metabolic and inflammatory parameters (including HOMA-IR)…
Sample group [PCOS, controls] (if applicable)	9 PCOS women, 8 controls	(-)	PCOS = 136, control = 120	(-)	61 PCOS, 41 controls	67 PCOS patients and 63 controls	-	-	-	15 PCOS women vs 15 controls	(-)	76 PCOS women vs 30 controls	39 PCOS women vs 30 controls	(-)	56 PCOS, 31 controls	41 PCOS, 41 controls	endometrial biopsy: non-PCOS (n = 18), PCOS without IR (n = 18), and PCOS with IR (n = 18)/endometrial epithelial cells: non-PCOS (n = 29) and PCOS (n = 21)	43 PCOS vs 41 controls		140 women: PCOS group: 35 women with normal weight. Obesity + PCOS group: 35 women with PCOS and obesity. Normal group: 35 women with normal weight. Obesity group: 35 women with obesity without PCOS.	101 in total. Non PCOS w/o IR = 26, Non PCOS with IR = 24, PCOS w/o IR = 25, PCOS with IR = 26	88 in total. non-PCOS without IR (n=22), non-PCOS with IR (n=22), PCOS without IR (n=22) and PCOS with IR (n=22)	29 controls vs 30 PCOS		57 women with PCOS and 38 age-/BMI-matched controls. From them, the serum cohort - 40 PCOS vs 19 controls, and the follicular-fluid cohort - 17 PCOS vs 19 controls.		20 total: 13 PCOS + 7 controls	65 total: 40 cases (20 IR-PCOS and 20 NIR-PCOS) + 25 controls	16 PCOS + 16 controls; mice: 16 wild-type + 16 Grim19+/−	main cohort: 90 (45 PCOS + 45 control), validation cohort: 30 (15 PCOS + 15 controls)	-	10 PCOS IR, 10 PCOS non-IR, 10 control women	11 obese PCOS, 12 non-obese PCOS	6 PCOS, 6 controls	43 PCOS, 26 controls	not stated in the study	37 PCOS, 32 controls	-	20 PCOS, 20 controls	-	-	3	-	-	50 PCOS patients vs. 50 healthy controls	(-)	(-)	(-)	32 PCOS, 18 ccontrols
PCOS diagnostic criteria used (if applicable)	Rotterdam 2003	(-)	Rotterdam 2003	(-)	Rotterdam criteria 2003	Rotterdam 2003	-	-	-	Rotterdam 2003	(-)	2018 PCOS Evaluation and Managment Guidelines	Not mentioned	(-)	Rotterdam 2003	2003 Rotterdam	Rotterdam 2003	Rotterdam 2003		Rotterdam 2003	Rotterdam 2003	2003 rotterdam	2003 Rotterdam criteria		Rotterdam 2003		2003 Rotterdam criteria	Rotterdam 2003	2003 Rotterdam	Rotterdam 2003	-	Rotterdam 2003	Rotterdam 2003	Rotterdam 2003	Rotterdam 2003	Rotterdam 2003	Rotterdam 2003	-	Rotterdam 2003	-	-	-	-	-	Rotterdam criteria (2003)	(-)	(-)	(-)	Rotterdam 2003
Animal model (if applicable)	(+)	(+)	(+)	(+)	(+)	(-)	(+)	(+)	(-)	(+)	(+)	(-)	(-)	(+)	(+)	(+)	(-)	(-)	(+)	(-)	(-)	(-)	(-)	(+)	(+)		(-)	(-)	(+)	(-)	(+)	(+)	(-)	(+)	(+)	(-)	(+)	(+)	(+)	(+)	(+)	(+)	(+)	(+)	(+)	(+)	(+)	(+)	(+)
Species, strain	1 male mouse was wild-typed, 2 female mice were subjceted to gene knock-out.	Sprague Dawley rats	wild-type C57BL/6J	Wilde type rats	Rat, Holtzman strain.	-	Strain: C57BL/6 mice Species: Mus musculus (House mouse)	Species: Rat Strain: Sprague-Dawley	-	C57BL/6j mice	C57/BL6 mice			CD1/ 129SvJ/C57BL6 mice	C57BL/6 mice	C57BL/6 mice			C57BL/6 mice					Sprague-Dawley rats	Sprague Dawley Rat				Grim19+/− mouse, C57BL/6J		Wistar rats	C57BL/6		mouse	Sprague dawley rat	-	Sprague Dawley rat	C57BL/6	Sprague Dawley rats	Sprague Dawley rats	Wistar rats	C57BL/6 mice	C57BL/6 mice	Sprague-Dawley rats	Sprague-Dawley Rats	Sprague-Dawley rats	Sprague-Dawley rats.	Sprague Dawley rats.	Species: Sprague-Dawley rats Strain: Not further specified
Sex	1 male and 2 female	female	female	Female	female.	-	female	female	-	female	female			female	female	female			female					female	Female				female		Female	Female	-	female	female	-	female	female	female	female	female	female	female	Female	Female	female	Female rats.	Female rats.	Female rat
Number of subjects [PCOS, controls]	3 [1 male without a1AMPK disruption, 2 female with a1AMPK disruption)	8 PCOS, 8 controls	Not mentioned	Total of 150	Estimation of glycogen in ovaries: 45 (35 FSH/hCG + 10 controls with saline); PCOS adult rat model: 18 (12 controls + 6 RU486); 42 rats were also used for in vitro granulosa cell isolation and molecular studies	-	Control group: 10 mice PCOS group: 10 mice	Control: 30 rats; PCOS group: 30 rats	-	24mice: -> 12 Si-Talin1 on one side and si-NC on the other side -> 6 si-Talin1 on both sides -> 6 si-NC on both sides	24 mice: -> 5 young-age PCOS -> 6 young-age normal ->8 middle-age PCOS -> 5 middle-age normal			Not stated	8 PCOS, 8 controls	12 PCOS, 12 controls			12 PCOS vs 12 controls					20 controls,40 PCOS [20 PCOS, 20 PCOS + metformin]	31 rats: Control (n=9); PCOS (n=8; DHEAS); PDNaseI (n=9; DHEAS + DNase I); DNaseI (n=5; DNase I)				16 WT vs 16 Grim19+/− mouse		-	-	-	6 controls, 6 PCOS	30 PCOS, 30 control, 20 (10 PCOS Ad-CT virus injection, 10 PCOS Ad-sirklotho virus injection), 10 control (Ad-CT virus injection)	-	24 (lentivirus infection), 20-21 per group (controls, PCOS, PCOS+BVT)	5 PCOS, 5 controls	90 (control, light, darkness), 56 ( control, darkness, darkness + rescue 1, darkness + rescue 2, darkness + xylooligosaccharides (XOS), darkness + Lactobacillus reuteri (L. reuteri), and darkness + melatonin)	14 PCOS, 21 controls	12 PCOS, 12 controls	(-)	20-24 PCOS, 10-12 controls	80 rats in total (10 control, 6 PCOS/non-IR, 54 PCOS/IR)	140 in total: 120 PCOS (20 per group, 6 groups: Model (saline), Agomir‑NC, miR‑29c‑3p agomir, miR‑29c‑3p agomir + pcDNA‑NC, miR‑29c‑3p agomir + pcDNA‑Foxo3, pcDNA‑Foxo3 alone) and 20 controls	4 groups 6 each (non-PCOS/non-IR, non-PCOS/IR, PCOS/non-IR, PCOS/IR)	30 rats (10 per group).	Total: 20 rats (10 per group: control and treatment).	Experiment 1: 16 rats (8 per group for FMT) Experiment 2: 24 rats (6 per group across four groups)
PCOS induction	Not mentioned	The IMM (immunized) group were immunized with 1 mg/kg of GnRHR ECL2 peptide (DSSGQTKVFSQCVTHCSFSQWWHQAFYN) in 200 µl of complete Freund's adjuvant, and subsequently boosted with the same peptide in incomplete Freund's adjuvant at 4, 8, 12, and 16 weeks.	DHEA	DHEA	RU486 (mifepristone).	-	Letrozole	DHEA	-	Letrozole + high fat diet	dihydrotestosterone (DHT)			DHT	letrozole	DHEA + HFD			DHEA					letrozole	DHEAS				DHEA		DHEA	DHEA	-	DHT	DHEA	-	DHEA	DHEA	Not mentioned	DHEA	DHT	DHT	DHEA	DHEA (6 mg/100 g body weight)	DHEA	insulin, HCG, high fat diet	Subcutaneous injections of DHEA at 6 mg/100 g body weight daily for 21 days.	letrozole (1 mg/kg) and a high-fat diet	Letrozole
Ex vivo/ in vitro model (if applicable)	In vitro model - granulosa cells, KGN cells	Hepatic tissue, skeletal muscle tissue, WAT, serum	granulosa cells, KGN cells	Cellular ex vivo analysis - blood plasma	granulosa cells (in vitro analysis)	granulosa cells (in vitro analysis)	Ovarian tissue, skeletal muscle tissue, heptaic tissue, perigonadal white adipose tissue	Adipocytes	granulosa cells (in vitro analysis)	Ishikawa cells, endometrial tissue ( in vitro analysis)	Hepatic tissue	not applicable	granulosa cells	pituitary and hepatic cells (in vitro analysis)	Hepatic tissue, intestinal tissue	granulosa cells, KGN cells (in vitro analysis)	Endometrial epithelial cells (in vitro analysis)	Granulosa cels (in vitro analysis)	C2C12 mouse myoblasts (in vitro analysis), blood, skeletal muscle	Endometrial stromal cells (in vitro analysis)	granulosa cells (in vitro analysis)	granulosa cells (in vitro analysis)	Skeletal muscle tissue	granulosa cells	AML12, NCTC1469 hepatic cells and bone marrow	KGN cells (in vitro analysis)	endometrial cells (in vitro analysis)	Granulosa cells (in vitro analysis)	granulosa cells (in vitro analysis)	granulosa cells (in vitro analysis)	follicles, serum	KGN cells (in vitro analysis)	Granulosa cells (in vitro analysis)	granulosa cells (in vitro analysis)	Granulosa cells (in vitro analysis)	KGN cels (in vitro analysis)	granulosa cells (in vitro analysis)	ovarian tissue	HepG2 hepatocyte (in vitro analysis), serum, adipocytes, liver tissue, KGN cells (in vitro analysis)	hepatic tissue, endometrial tissue	skeletal muscle tissue	hepatocytes (in vitro analysis)	insulinoma cell line (in vitro analysis)	Granulosa cells isolated from rat ovaries (in vitro analysis)	KGN cells (in vitro analysis)	adipocytes (in vitro analysis), ovarian tissue	ovarian tissue	ovarian tissue	serum
Cell/tissue origin (if applicable)	Human granulosa cells and KGN cells	Hepatic tissue, skeletal muscle tissue, WAT, serum	Granulosa cells, KGN cells	ovarian tissue, peripheral blood	human and rat GCs cultured and treated with FSH, hCG, inhibitors, and siRNAs, HEK293 cells expressing FSHR and LHR	granulosa cells	Ovarian tissue, skeletal muscle tissue, heptaic tissue, perigonadal white adipose tissue	Hepatic tissue, adipose tissue, ovarian tissue, serum	granulosa cells	Ishikawa cells, endometrial tissue	Hepatic tissue		ovarian tissue	hepatic tussie, WAT, pituitaries, ovaries, skeletal muscle (gastrocemius)	Intenstinal tissue, hepatic tissue, ovarian tissue, feces	granulosa cells	Endometrial epithelial cells	Human granulosa cells and KGN cell line	blood, skeletal muscle	Endometrial tissue	granulosa cells	granulosa cells	skeletal muscle tissue (vastus lateralis)	ovarian tissue	Mouse hepatocytes AML12 and NCTC1469 liver cell lines + mouse bone marrow dervied neutrophils, rat: VAT, liver, ovary, muscle, blood	KGN (granulosa cells)	endometrial cells from corpus of the uterus + purchased hESCs	human granulosa-lutein cells	hGCs + granulosa cells from animal model	granulosa cells	Ovarian tissue, serum	Human granulosa cells	granulosa cells	ovarian tissue	ovarian tissue	granulosa cells, KGN cells	ovarian tissue	ovarian tissue	HepG2, leukoytes, granulosa cells, adipocytes	liver, uterine, ovary	skeletal muscle	hepatic tissue	pancreatic islets	Ovarian granulosa cells	Ovarian tissue, peripheral bloo	adipose tissue, ovarian tissue	ovarian tissue, peripheral blood	ovarian tissue	fecal samples, serum, ovarian tissue
Statistical methods used	Mean ± standard error of mean (SEM)Unpaired student's t-test; Mann and Whitney U test	Mean ± standard error of mean (SEM); Mean ± Standard Deviation (SD), ANOVA with Bonferroni multiple comparison post hoc test, student's t-test	Mean ± standard error of mean (SEM), Student's t-test, One-way ANOVA, Dunnett t-test	Shapiro–Wilk test, Student’s t-test, One-way ANOVA + Tukey post hoc test	Student's t-test and one-way ANOVA, post hoc test	Kolmogorov-Smirnov test Student's t-test Logistic regression	ANOVA Student’s t-test Pearson Correlation Test	Paired Student’s t-test; One-way ANOVA followed by Newman-Keuls multiple comparison test; Kruskal-Wallis test followed by Dunn’s multiple comparison test	Student's test, ANOVA, Bonferroni post-hoc test	two-tailed Student's t-test, pearson correlation	student's t-test, principle components analysis, ROC curve analysis, multivariate analyses ANOVA and Tukey's HSD test	Student's t-test, one-way ANOVA, logisitc multiple linear regression analysis	one-way analysis of variance followed by Newman Keuls Multiple Comparison Test	descriptive[mean, SE], inferential [unpaired two-tailed t-test]	Kolmogorov-Smirnov normality test, one-way ANOVA, Kruskal-Wallis test, Dunnett test, 2-tailed Student t test, 2-tailed Mann-Whitney U test, means ± SDs, medians	mean, SD, SEM, unpaired two-tailed Student t test, ANOVA with Bonferroni post hoc test, Pearson test	Kolmogorov-Smirnov tests, unpaired t test, one-way analysis of variance, Bonferroni tests,Kruskal-Wallis test, Dunn’s multiple comparison test, Pearson correlation analysis	mean, SD, Kolmogorov-Smirnov test, Student’s t test, unpaired test, Mann-Whitney U test, Spearman’s correlation, linear regression analyses	mean, SEM, unpaired t-test, ANOVA, Bonferroni’s post test	One-Way ANOVA Two Independent Sample t-tests	One-way ANOVA Pearson correlation analysis	Kolmogorov-Smirnov Test (to check for normal distribution of data). Paired and Unpaired Student's t-tests (to compare two groups). One-Way ANOVA (for multiple group comparisons). Student-Newman-Keuls Post Hoc Test (for pairwise comparisons following ANOVA).	Mixed-effects modeling, log transformation, pearson correlation, magnitude-based inference (confidence intervals 99%)	Mean, SD, one way ANOVA, LSD (Least Significant Difference) - homogenous variance, Dunnet T3 - heterogenous variance	Shapiro-Wilk test, two-sided Student’s t-tests/Mann–Whitney U for two-group comparisons, one-way ANOVA for ≥3 groups with Tukey or Bonferroni post-hoc tests	Student’s t-test (paired & unpaired), one-way ANOVA, Tukey’s post-hoc multiple comparisons test FDR-adjusted GO/KEGG enrichment analysis (DAVID)	The unpaired Student’s t-test, Mann-Whitney U test, Wilcoxon signed-rank test	Shapiro-Wilk test student’s t-test (Paired and Unpaired), anova, student-Newman-Keuls (SNK) post-hoc test	Student’s t-test, ANOVATukey’s post-hoc test, Mann-Whitney U Test, Wilcoxon Matched-Pairs Signed-Rank Test, Kruskal-Wallis Test, Spearman’s rank correlation coefficient	Kolmogorov-Smirnov Test, Student’s t-test, Mann-Whitney U Test, One-Way, ANOVA Bonferroni post-hoc tests Tamhane T2 post-hoc tests, Kruskal-Wallis Test, Spearman and Pearson Correlation	t-test, one-way ANOVA, Pearson corelation	Kolmogorov–Smirnov normality test, two-tailed Student's t-test, one-way analysis of variance, Tukey's post-hoc test, two-tailed paired-sample t-tests, two-tailed Mann–Whitney U test, Kruskal–Wallis test, Dunn's post-hoc analysis, two-tailed Wilcoxon matched-pairs signed rank tests, Spearman's test, means ± standard deviations, medians ± interquartile ranges	mean ± standard deviation, one-way analysis of variance, χ2 test, common one-way ANOVA-multiple comparisons	student's t-test	mean + SEM, post hoc Turkey test	Spearman’s correlation analyses, t-test, one‑way ANOVA with Newman-Keuls post hoc for multiple groups	mean ± standard error of the mean, unpaired t-test, one-way analysis of variance (ANOVA), Turkey's multiple comparison posthoc test, Krudksl-Wallis test, Dunn's post-host test, Pearson analysis	Fisher's exact test, mean±SD, Mann-Whitney U test	mean ±SEM or SD, Kolmogorov-Smirnov tests, Student’s t test, one-way analysis of variance, Newman- Keuls multiple comparison test, Kruskal-Wallis test, Dunn’s multiple comparison test	mean ± standard deviation, nonparametric Mann–Whitney test, Kruskal–Wallis test, Dunn’s test	mean ± SEM, Two-way ANOVA, Tukey post hoc test	student t-tests, 2-way ANOVA, Tukey's post hoc test	One or two-way ANOVA, Student's t-test, mean ± s.d	unpaired t-tests, one way ANOVA, two way ANOVA, Tukey's posy hoc test	T student test, ANOVA, pearson correlation	student T-test, one-way ANOVA, Tukey's test, Pearson's correlation test	Anova, post hoc, Mann Whitney U test	Student’s t-test	Wilcoxon rank-sum test One-way ANOVA with Tukey’s post-hoc test Pearson’s correlation analysis OPLS-DA and ROC curve analysis
Methods/Techniques Used: Assay type (e.g., Western blot, PCR, immunohistochemistry, mass spectrometry, ELISA), imaging modalities, genetic manipulation (e.g., siRNA, CRISPR), etc.	qRT-PCR, Western blot, immunohistochemistry, RNA sequencing, scratch assay, TEER, ELISA, spectrophotometry	Western blot, qRT-PCR, magnetic beadbased assays, Cell-based GnRHR assay, ELISA	qPCR, Western blot, immunofluorescence, ChIP, molecular docking, flow cytometry, LC-MS, RIA	qRT-PCR, Western blot, glucose oxidase assay, ELISA, radioactive glucose tracer	[U14C]-2 deoxyglucose uptake, 2-NBDG uptake, glycogen content analysis (KOH method), PP1 activity assay. siRNA knockdown for IRS-2, PI3K, and Akt2. Western blotting, immunoprecipitation, qRT-PCR, BRET analysis.	RT-PCR, Western Blot, RNA extraction and quantification	ELISA, Western Blotting, OGTT, ITT, HOMA-IR, blood sampling and analysis RNA Extraction, RT-PCR	Glucose Tolerance Test, ELISA, Oil Red O staining hematoxylin and eosin (HE) staining, siRNA knockdown, RT-qPCR, Western Blot	Western Blot, Immunoprecipitation, RNA extraction, qRT-PCR, Bicinchoninic acid (BCA) assay, chemiluminescence detection, densitometry, siRNA plasmid overexpression lipofectamine transfection	RT-qPCR, western blot, immunohistochemistry, siRNA, co-immunoprecipitation	ELISA, western blot, nanosight tracking analysis, transmission electron microscopy, gas chromatograph-mass spectrometry,	RNA sequencing analysis, RT-PCR, hierarchical clustering heat maps, gene ontology analysis, KEGG pathway analysis	qRT-PCR, western blot, ELISA	qRT-PCR, Western blot, In vivo insulin administration, Plasma membrane isolation, Luminex assay: phospho protein measurements, Glucose uptake assays, Hepatocyte and pituitary cell culture, glucose tolerance test and insulin tolerance test	qPCR, RT‑PCR	qRT-PCR, Western blot, Expression vectors and transfection, Annexin V-FITC apoptosis assay, TUNEL analysis, Immunofluorescence, Glucose tolerance test (GTT) and insulin tolerance test (ITT),	quantitative real-time PCR, protein extraction, Western blot, immunohistochemical and immunofluorescent staining	RPISeq, RNA immunoprecipitation, subcellular fractionation, immunofluorescence, cell transfection and treatment, RNA extraction, quantitative real-time PCR, RLM-RACE, Immunoblotting assay, Flow cytometry analysis, TUNEL assay, Glucose uptake assay, RIP assay, Luciferase reporter assay	Insulin-signaling assay, HOMA-IR, Transmission electron microscopy, Treatments of C2C12 cells with testosterone, Extraction of plasma membrane protein, 2-NBDG glucose uptake assays, Western Blot, Oxygen consumption assay	Western blot, immunohistochemistry	ELISA, chemiluminescence, rtPCR, electrophoresis, Western Blot, siRNA transfection, glucose uptake assay, protein extraction and subcellular fractionation	ELISA, Western Blot, qRT-PCR, immunofluorescence staining, glucose uptake assay, subcellular fractionation	Western Blotting, RNA extraction and quantitative PCR (qPCR), muscle biopsy and protein quantification, enhanced chemiluminescence imaging, real-time PCR with sybr-green	qRT-PCR, western blot	Western Blot, qRT-PCR, Enzyme activity kits, ELISA	ELISA, RT-qPCR, CCK-8	qRT-PCR, Western Blotting, immunofluorescence, microarray analysis, gene set enrichment analysis (GSEA)	Western Blotting, ELISA, glucose uptake assay, siRNA	Western Blotting, qPCR, ELISA, H&E Staining, immunohistochemistry (IHC), fluorescence microscopy, siRNA knockdown, mitochondrial complex I activity assay, seahorse XF analyzer, TUNEL assay, flow cytometry, glucose uptake assay	Western Blotting, qPCR, ELISA, mitochondrial function assays, oxidative stress and antioxidant assays, fluorescence microscopy, cell viability and apoptosis assays, ATP production assay, glucose uptake assay	Real-time PCR, Western Blot, Insulin resistance indicator detection, ELISA, TLR4 siRNA	spectrophotometry, RT cDNA synthesis, mRNA microarray hybridization, radioimmunoassays, Plasma Membrane Protein Isolation and Cell Fractionation Kit, Invent, ELISA, Sanger sequencing, FACSAria II, Quantitative real-time PCR (qPCR) analyses, Co-immunoprecipitation and immunoblotting	HOMA-IR, Ultrasound, Cell transfection, Quantitative real‑time PCR, Western blot	ELISA, KAPA Stranded RNA-seq, small-RNA library, RT-qPCR	RT-PCR, Western Blot, flow cytometry, Caspase-3 Activity Assay	western blot, RT-qPCR	ELISA, immunochistochemistry, Western Blotting, RNA kit	m6A immunoprecipitation, epitranscriptomic microarray analysis, qPCR, Western Blot	RT-qPCR, Western Blot, siRNA- genetic knockdown, plasmid transfection- to induce overexperession, ELISA, H&E staining, IHC, TUNEL assay, fluorescence microscopy, flow cytometry	RT-PCR, spectrophotometry, ELISA, H&E staining	Western Blotting, RT-qPCR, lipid peroxidation assay, spectrophotometry	Western Blotting, RT-qPCR, PI3K activity assay, ELISA, echo MRI, AR knockout	ELISA, Western Blotting, qRT-PCR, flow cytometry	CCK-8 assay, flow cytometry, RT-qPCR, Western blot, hematoxylin and eosin (HE) staining, miR-103 mimic/inhibitor transfection, siRNA-IRS1	RT-qPCR, Western blot, Cell Counting Kit-8 (CCK-8), luciferase activity assay, Hematoxylin and Eosin (HE) staining, miR-29c-3p mimic/inhibitor, sh-Foxo3 transfections	RNA extraction, rtPCR, Western Blotting, luciferase reporter assay, chromatin immunoprectipitation	Western blotting, immunohistochemistry, radioimmunoassay (RIA)	Total RNA extraction, RNA sequencing, and qRT-PCR, GO and KEGG pathway analyses, ELISA	Gut Microbiota Analysis: Shotgun metagenomics sequencing Metabolomics: Untargeted metabolomics using UPLC-Q-TOF-MS
Described mechanism/pathway of carbohydrate metabolism dysregulation and how it affects carbohydrate metabolism	The study found, that a1AMPK expression is lower in primary human granulosa cells from lean patients with PCOS than in non-PCOS patients. It was discovered, that a1AMPK silencing in KGN increased cell proliferation and promoted the use of fatty acids over glucose, which leads to lower glucose uptake associated with a reduction in the expression of the glucose transporter insulin-dependent GLUT4. …	In this study, after immunization of the 8 rats with GnRHR ECL2 peptide, IRS/PI3K/Akt/Glut were compared between PCOS-model rats and the control group. The comparison showed a significant increase in insulin-stimulated serine phosphorylation of IRS-1 and a decrease in insulin-stimulated phosphorylation of Akt in PCOS-like group. This suggests a GnRHR-AAb mediated impairment of insulin signaling t…	In patients with PCOS, higher BPA levels were observed in both serum and urine, although the increase in urine was not statistically significant. In mice BPA was shown to exacerbate metabolic disturbances previously induced by DHEA (further elevated fasting glucose and insulin levels and a significant deterioration in glucose tolerance). The HOMA-IR index was also the most elevated in the group w…	In the study, glucose infusion rate (GIR) and glucose disposal rate (GRD) of PCOS rats were lower than those of non-PCOS, while hepatic glucose production was higher than that of non-PCOS rats. Knockout of CRP elevated GIR and GRD and decreased glucose production. It suggests that PCOS rats are associated with a marked decrease in hepatic insulin sensitivity, while CRP knockout enhances this sens…	FSH increases glucose uptake and glycogen synthesis in granulosa cells via the IRS-2/PI3K/Akt2 pathway. In PCOS, impaired FSH-stimulated glucose uptake and glycogen synthesis were observed due to decreased IRS-2 expression. Elevated LH (via hCG) inhibits FSH actions by decreasing IRS-2 expression, leading to decreased glycogen storage and follicular growth arrest.	Overexpression of IGF1R, IRS1, and IRS2 amplifies insulin signaling pathways, which might overwhelm normal metabolic processes, leading to reduced sensitivity to insulin. Reduced PTEN levels result in unregulated activation of the PI3K pathway, promoting glucose uptake in an uncoordinated manner, disrupting metabolic balance.	1. The letrozole-treated mice exhibited signs of insulin resistance, as indicated by higher fasting insulin levels, elevated HOMA-IR scores, and an increased plasma glucose response during an oral glucose tolerance test. 2. The study revealed changes in insulin signaling pathways, particularly in the phosphorylation status of key molecules involved in insulin signal transduction. A significant de…	DHEA stimulation leads to a reduction in BMAL1 protein expression and AKT phosphorylation (P-AKT). This indicates a connection between circadian rhythm disruption and insulin resistance in the liver and adipose tissue of PCOS-like rats. There are also complex rhythmic changes in the expression of Sirt1, Nampt and Pparg in both tissues and Glut4 in the liver - no significant change in Glut4 expres…	Insulin binds to the insulin receptor on granulosa cells, which initiates a signalling cascade. Insulin stimulation increases the phosphorylation and expression of Sam68 mRNA and phosphorylated Sam68 promotes activation of the PI3K/AKT and MAPK pathways. These pathways are crucial for increased glucose uptake and normal carbohydrate metabolism. Downregulation of Sam68 expression results in reduce…	Reduced expression of Talin1 directly affects GLUT4 transporter levels in endometrial cells from PCOS patients, as evidenced by observations in both human and murine models demonstrating a Talin1-dependent decrease in GLUT4 expression. Talin1 expression in the human endometrium is negatively correlated with fasting glucose levels, fasting insulin levels, and the HOMA-IR index. Compared to control…	Proven by the metabolomic data from hepatic exosomes, in PCOS mice gluconeogenesis was upregulated, while glycolysis and the TCA cycle were downregulated. To better understand the metabolic alterations linked to PCOS, common metabolic changes across both age groups were identified and analyzed. The study revealed that disrupted glucose metabolism was associated with PCOS, regardless of age. Incre…	4 significantly differentially expressed miRNAs were found in PCOS patients with insulin resistance, namely miR-486-5p, miR-223-3p, miR-6088, and miR-122-5p. In the PCOS group, it was found that miR-122-5p had the largest expression difference, particularly in PCOS patients with IR. A study has shown that overexpression of this miRNA has been associated with the impairment of insulin signaling pa…	To evaluate insulin signaling, key downstream proteins, including pIRS(Ser 307), PI(3)K, pAkt, PKC-ζ, pP38 MAPK, ERK1/2, and PPAR-γ, were examined in control, PCOS-IR and PCOS-NIR luteinized granulosa cells. The activation of these signaling molecules promotes the translocation of GLUT-4 from the cytoplasm to the membrane, thereby enhancing glucose uptake during folliculogenesis. In the PCOS-IR g…	In DHT mice, glucose transport was reduced in the liver and white adipose tissue (WAT) and remained unchanged in the pituitaries and ovaries. GLUT1 and GLUT2 levels in the liver, as well as GLUT1 and GLUT4 levels in WAT, were decreased. However, in the ovaries as well as in the pituitaries, GLUT1 levels were increased and GLUT2 levels were similar to controls. The mRNA expression of Ir and Irs1/2…	Patients with PCOS exhibited a high relative abundance of Bacteroidetes in their gut microbiota. Mice receiving stool transplants from individuals with PCOS developed insulin resistance but did not show abnormalities in glucose metabolism. When the gut microbiota was removed from these mice, serum testosterone levels decreased, insulin resistance improved, and FXR mRNA levels in the ileum increas…	LNK mRNA levels are elevated in granulosa cells of women with PCOS. Additionally, its expression positively correlates with the severity of insulin resistance in the overall study population. A positive correlation was also observed between LNK and FOXO3 mRNA levels, which is overexpressed and mostly localized in the nucleus, indicating active FOXO3 signaling, in granulosa cells from PCOS patient…	GLUT4 translocation and glucose uptake were reduced in EECs from PCOS patients with IR compared to non-PCOS patients, suggesting a disruption in the endometrial insulin signaling pathway in PCOS with IR. Furthermore, cortisol reduced insulin-stimulated glucose uptake in EECs by suppressing Akt phosphorylation and GLUT4 translocation via upregulation of phosphatase and tensin homolog (PTEN). PTEN …	The expression levels of key proteins involved in glucose uptake, such as insulin receptor substrate 1 (IRS1) and glucose transporter 4 (GLUT4), were found to decrease when CCNL was overexpressed, causing impaired glycometabolism in granulosa cells. CCNL expression levels were higher in women with PCOS compared to controls. Its expression positively correlates with both the HOMA-IR index and BMI.…	In DHEA-induced PCOS mouse model androgen excess leads to activated mTORC1, which suppresses autophagy. This in turn leads to mitochondrial disfunction, resulting in reduced membrane expression of GLUT4 and decreased insulin-stimulated Akt phosphorylation. This results in skeletal muscle insulin resistance, as well as systemic IR.	In this study, after treatment with TNF-α, the levels of p-NF-κB p65 increased, GLUT-4 levels decreased in endometrial stromal cells. The NF-κB p65 expression level remained unchanged. Pretreatment with the NF-κB antagonist PDTC inhibited the effect of TNF-α on p-NF-κB p65 activation and GLUT-4 suppression. It suggests that TNF-α affects insulin action in endometrium through the activation of p-6…	Chemerin has been shown to play a significant role in insulin resistance and insulin signaling in human granulosa cells. This study investigated chemerin levels in follicular fluid, plasma and human granulosa-lutein cells (hGLs) from patients categorized into four groups based on PCOS and insulin resistance (IR) status. The results revealed that patients with both PCOS and IR exhibited significan…	It has been demonstrated that SAA1 serum concentrations are elevated in PCOS patients, regardless of IR status, compared to non-PCOS individuals. SAA1 levels are also increased in the follicular fluid of women with PCOS and IR. Notably, the relative SAA1 concentration in follicular fluid is 10 times higher than in serum, suggesting that granulosa cells can produce SAA1 independently. Additionally…	Insulin pathway activation occurs in skeletal muscle across all groups, regardless of obesity or PCOS. However, in the obese and PCOS groups, reduced insulin-stimulated phosphorylation of mTOR was observed. This indicates that signaling defects are present distal to the Akt pathway, whose activity remains intact. Altered AS160 phosphorylation suggests a potential defect in GLUT4 translocation. In…	The expression of local ANGPLT-2 in ovarian tissues of PCOS rats is increased, which might aggravate IR and promote PI3K phosphorylation, increase FOXO1phosphorylation, down-regulate apoptotic gene expression and induce follicular atresia, causing PCOS.	Neutrophil extracellular traps (NETs) are elevated in PCOS and preferentially accumulate in the liver, where their components interfere with insulin signaling (decreased p-AKT, decreased p-GSK) and reduce hepatic GLUT4 expression. NETs also suppress the hepatic glycolytic program. They downregulate IRS1/2, GLUT2, PFKFB1/3, PFK, PKM and LDHA and lower activity of GCK, PFK and PKM, leading to reduc…	Phthalate exposure (DBP/DEHP) disrupts insulin-related signaling in a PCOS via EGFR/SRC, PI3K (PIK3R1), AKT1, STAT3 axis. Docking suggested DBP/DEHP can bind these proteins and, in DHT-primed human KGN cells, DBP/DEHP upregulated AKT1, PIK3R1, EGFR, SRC, STAT3 and ESR1. Thus, phthalates supress insulin signaling and contribute to IR in PCOS.	This study reports upregulated expression of insulin receptor and insulin receptor substrates 1 and 2 (IRS1/IRS2) in the endometrium of PCOS patients. However, hyperandrogenic conditions in PCOS interfere with normal phosphorylation and downstream signaling, potentially leading to abnormal cellular responses to insulin. Both insulin and DHT treatments increased phosphorylation of IRS1/IRS2 on Tyr…	HMGB1 induced aberrant autophagy in granulosa cells, which disrupted insulin signaling pathways. HMGB1 treatment decreased the abundance of IRS-1, its reduced levels led to decreased Akt phosphorylation at Ser473, impairing downstream insulin signaling. Insulin-stimulated GLUT4 translocation to the plasma membrane was significantly reduced in granulosa cells treated with HMGB1. Increased autophag…	In mice with PCOS, glucose tolerance and insulin sensitivity were significantly impaired, with even more severe disturbances in glucose metabolism observed in GRIM19-deficient mice. In human granulosa cells (KGN cells), GRIM19 deficiency reduced the expression of RAC1 and GLUT4, two key regulators of glucose uptake in response to insulin. This inhibition of the RAC1/GLUT4 pathway led to decreased…	The gene and protein expression levels of key glycolytic enzymes - HK1, PFKP, PFKM, and PKM - were significantly lower in GCs from PCOS patients compared to controls. This reduction occurred at both transcriptional and translational levels at the same time, suggesting a fundamental impairment in the glycolytic pathway. PCOS patients exhibited a 46% reduction in glycolysis rate (measured by lactat…	TLR4 expression was significantly elevated in the PCOS model, whereas IRS-2 expression was decreased at both the mRNA and protein levels. Following TLR4 silencing using siRNA, IRS-2 expression increased, suggesting that TLR4 activation may suppress IRS-2, thus impair insulin signaling. TLR4 silencing also reversed the previously elevated levels of testosterone, insulin, DHT, and FAI, indicating t…	SORBS1 - downregulated gene in PCOS with IR CAP's SH3 domain binding to CBL's PRR domain enhances Akt T308 phosphorylation and CRKII-mediated membrane GLUT4 translocation LYN'S SH3 domain binding to CBL's PRR domain enhances NFkB-mediated inflammatory marker expression, but does not significantly impact Akt T308 phosphorylation or CRKII-mediated membrane GLUT4 translocation ↑Cap -> ↑insulin sensi…	miR-133a-3p is significantly elevated, much more in obese PCOS patients than in non-obese ones and controls. Obese patients show decreased PI3K/Akt activity. miR-133a-3p inhibits the PI3K/Akt pathway, that leads to decreased GLUT4 expression and also activates p-GSK-3Beta and p-FOXO1. Under normal conditions, AKT phosphorylates AS160, GSK-3Beta and FOXO1, further promoting GLUT4 translocation to …	In both the mouse model and in patients with PCOS, decreased expression of miR-155-5p and miR-106a-5p was observed in granulosa cells and ovaries. The reduced degradation of their targets resulted in a lack of suppression of genes associated with insulin resistance (Stat3, Gsk3b, Nr1h3) and inflammation (Cd28, Il10rb). In vitro studies confirmed that DHT is directly responsible for these effects …	Increased Klotho protein expression was observed in GCs of PCOS patients and in DHEA-induced PCOS rats. Klotho is known to modulate several signaling pathways, including IGF-1. In PCOS, elevated Klotho expression was correlated with reduced IGF-1R protein levels. The inhibition of IGF-1R leads to reduced activation of downstream signaling molecules, particularly the Akt pathway. Akt phosphorylati…	ATF4, a transcription factor, impairs insulin signaling by reducing phosphorylation of Akt, a key player in glucose uptake and metabolic regulation. Elevated ATF4 expression is positively correlated to obesity and insulin resistance in PCOS and may contribute to dyslipidemia. Insulin-induced ATF4 expression exacerbates insulin resistance by disrupting normal insulin receptor signaling pathways in…	Elevated levels of 11β-hydroxysteroid dehydrogenase type 1 have been detected in granulosa cells from women with PCOS. This increase is linked to impaired insulin signaling, as evidenced by decreased Akt phosphorylation and reduced IRS1 expression. Notably, administration of the selective 11β-HSD1 inhibitor BVT.2733 restored insulin sensitivity and normalized Akt and IRS1 pathways in the ovary, h…	In PCOS, SKIP overexpression in correlated with m6a hypermetyhlation. SKIP dephosphorylates PIP3, reducing its availability for activating AKT. AKT activation is important in PI3K/AKT pathway, which is crucial in insulin signaling and glucose uptake. Several readers of m6a methylation: YTHDF3 and HNRNPA2B1 were upregulated.	Constant darkness (more than light) leads to arrhythmic expression of key circadian genes, including BMAL1, PER1 and PER2, particularly in liver and adipose tissue. In the liver of darkness-exposed rats, BMAL1 expression was significantly reduced. To model this mechanism in vitro, BMAL1 knockdown was performed in HepG2 cells. This led to reduced NAMPT and SIRT1 expression, decreased AKT phosphory…	GLUT4 is the insulin-regulated glucose transporter. ERα enhances insulin sensitivity and GLUT4 expression. In PCOS, both GLUT4 and ERα levels drop, leading to impaired glucose uptake, hyperglyceamia and insulin resistance. Additionally, liver glucokinase (GK) activity was decreased while hexokinase (HK) activity was increased, which may serve as a compensatory mechanism to maintain glucose metabo…	Increased inhibitory phosphorylation of IRS1 at Serine 307 was observed in rats subjected to postnatal overfeeding. This phosphorylation impairs downstream insulin signaling. Activating phosphorylation of AKT at Serine 473 was reduced, which compromises insulin's ability to promote glucose uptake. Total AKT protein levels and phosphorylation at Threonine 308 remained unchanged, indicating selecti…	Elevated DHT (associated with PCOS) levels activate AR in hepatocytes. This impairs insulin-stimulated phosphorylation of key signaling proteins, including: AKT- reduced phosphorylation of AKT leads to impaired downstream insulin signaling; Foxo1- impaired AKT activity prevents the phosphorylation and inactivation of Foxo1, which promotes gluconeogenic gene expression. AR binds to the p85 subunit…	Testosterone exposure leads to sustained insulin overexpression, impairing proinsulin maturation and insulin secretion. The imbalance in protein folding within β-cells induces ER stress and promotes β-cell apoptosis. The combination of ER stress, β-cell apoptosis and impaired insulin processing contributes to hyperinsulinemia. Treatments with androgen receptor antagonists (Flutamide) and ER stres…	miR-103 disrupts the activation of the IRS1/PI3K/AKT signaling pathway, leading to insulin resistance and ovarian dysfunction in the PCOS model. PCOS mice had higher level of miR-103 compared to controls and there was a positive correlation between miR-103 levels and HOMA-IR index. Inhibiting this process results in lower HOMA-IR, healthier ovarian morphology and increased granulosa cells' longev…	miR-29c-3p modulates insulin function in PCOS by targeting Forkhead box O3 (Foxo3). Downregulation of miR-29c-3p and upregulation of Foxo3 were associated with insulin resistance in PCOS. miR-29 c-3p is negatively associated with Foxo3 in peripheral blood of PCOS patients with IR.	miR-33b-5p: Overexpressed in PCOS/IR rats, negatively regulates GLUT4, HMGA2, and SREBF1. GLUT4: Reduced expression contributes to impaired glucose uptake. HMGA2 and SREBF1: Serve as transcription factors that regulate GLUT4 expression, with reduced levels in PCOS/IR.	The study suggests that macrophage migration inhibitory factor (MIF) may influence insulin resistance and PCOS pathogenesis via the MAPK signaling pathway. MIF activates p-JNK and p-p38, contributing to inflammatory responses and metabolic disturbances in PCOS.	Insulin resistance was associated with altered miRNA expression, including significant upregulation of miR-30-5p and downregulation of miR-146-5p, both implicated in metabolic and insulin signaling pathways.	Yang et al. provide a detailed account of how gut microbiota dysbiosis observed in women with PCOS leads to insulin resistance and impaired glucose metabolism. Bacteria (particularly those from the Proteobacteria phylum) enhance the expression of key signaling pathways such as mTOR, PI3K-Akt and JAK-STAT, thereby promoting pro-inflammatory activation and disrupting insulin signaling. These signal…
Limitations of the study	There is a need to investigate the potential application of AMPK activators (e.g., metformin, adiponectin inducers) in the treatment of PCOS, particularly with the aim of personalizing treatment strategies based on AMPK activity levels in granulosa cells. Employing AMPK overexpression strategies in ovarian follicles of PCOS mouse models would help determine the therapeutic efficacy of upregulated…	Still unclear role of androgen excess in promoting inflamation in PCOS. It will be of interest to evaluate the impact of IL-22 and other interleukins' administration in rat autoimmune model of PCOS. Further studies should focus on the potential importance of GnRHR-AAb in humans and in an animal model and to further evaluate inflamation and IR using this type of PCOS model.	Limitations of this study are PCOS is a highly heterogeneous disease and possible pathogenic factors are diverse. There are several potential endocrine targets for diagnosis and treatment of PCOS. However, the role and infuence of these endocrine indicators include GILU4 and AhR on PCOS classifcation and diagnosis need to be further clarifed in the future investigation. More longitudinal studies …	Not mentioned	No significant exploration of molecular differences between LH and hCG signaling on glycogen synthesis. Further studies needed to clarify IRS-2 phosphorylation differences between insulin and FSH signaling. Mechanisms of FSHR-LHR heteromerization and its effects on glucose metabolism require further research.	1 No complete analysis of the components of the IGFIR/PI3K pathway: The study only considered some key components of this pathway and not the full set of components. 2. The use of luteinized granulosa cells, collected post-hCG trigger during IVF, may not accurately reflect early follicular signaling. This introduces potential bias in interpreting natural follicular development. 3. Further studies…	The mechanism of insulin resistance in PCOS, as well as the role of CCL5, is not yet fully understood. Further studies are needed to establish a direct link between CCR5, CCL5, and HOMA-IR in letrozole-induced PCOS mice.	Authors did not detect the expression of circadian clock genes in the liver and adipose tissues of women with or without PCOS due to the scarcity of samples. Future research: 1) Elaborating the role of BMAL1 in the contribution of hyperandrogenism to IR in PCOS 3) The authors indicate the need for interventional studies using melatonin as well as more in-depth related molecular research.	There is little information on the signalling pathways in PCOS and its genesis is still an unresolved question.	One of the limitations in this study was that they recruited endometrium from control patients, whereas women without any known pathological conditions may be more suitable. In addition, due to the limited number of cases included in this study, the correlation between PCOS phenotype and Talin1 expression could not be analyzed.	Firstly, the downstream evaluation of metabolomic results should be established. These include knocking-down genes or inhibiting enzymatic activities involved in the TCA cycle, gluconeogenesis, GSH metabolism, and protein digestion in the mouse liver with PCOS. Secondly, further studies investigating the effects of PCOS hepatic exosomes on the liver cells in vitro are warranted to verify the meta…	The specific mechanism behind miR-122 and insulin resistance in PCOS needs further evaluation. To determine this it is necessary to collect more clinical specimens of patients with PCOS. There is a need to re-validate the results in ovarian tissue, further explore the effect of miR-122 on ovarian function in women with PCOS and further explore the role of miR-122 in animals and cell models.	Not mentioned	Targeting the tissue-specific consequences of androgen excess represents a promising direction for future PCOS therapies. In parallel, deeper exploration of glucose metabolism and insulin pathways in skeletal muscle is necessary to better understand its role in the metabolic profile of PCOS.	56 women with PCOS, diagnosed according to the 2003 Rotterdam criteria, and 31 healthy controls were recruited, though PCOS subtypes were not analyzed due to insufficient sample sizes. Adding bile acid supplementation and antibiotic treatments to the PCOS fecal transplantation experiment could have strengthened the findings. The study would have been enhanced by excluding vegetarians and those wh…	The molecular mechanism of upstream regulation of LNK is still not well understood. While LNK is shown to regulate FOXO3 function through the AKT pathway by influencing its phosphorylation and subcellular localization, the reason for FOXO3 upregulation in granulosa cells of PCOS patients is still unknown. Altered m6A modification has been suggested as a factor in the increased FOXO3 mRNA expressi…	The study may be limited by a small sample size, for example in some tests of statistical significance. The authors point out, that quantitative measurements of cortisol and its metabolic enzymes in the endometria of PCOS women have never been performed previously. The study concludes that the causes of diminished 11b-HSD2 and the exact underlying molecular mechanisms involving PTEN should be fur…	The association between CCNL expression and related endocrine parameters in the general population requires further investigation due to the limited availability of clinical data. Additionally, the authors were unable to asses CCNL expression and its impact on glucose uptake in the liver due to the scarcity of human hepatic tissue samples. It should be considered to examine the relationship betwe…	The contribution of hyperandrogenism to skeletal muscle IR in PCOS remains largely unclear. Additionally, the specific mechanisms by which testosterone induces IR in skeletal muscle have yet to be determined. Furthermore, it is uncertain whether mTOR signaling and mTORC1-regulated autophagy are altered in the skeletal muscle of DHEA-treated mice.	Endometrial tissue was collected in the proliferative phase and may not have well represented the microenvironment of peri-implantation.	Further studies are needed to explore the relationship between lifestyle and chemerin levels in serum and follicular fluids from patients with PCOS. CMKLR1 and GPR1 receptors require further research.	No limitations reported, authors stressed that the biological functions of SAA1 in the acute phase are still not fully understood. Examine if SAA1 can be used as biomarker for metabolic dysfunction in PCOS, confirm if SAA1 has relevence in insulin resistance on in vivo models	Small sample size. Establishing role of hyperandrogenism in causing insulin resistance in PCOS via peripheral tissue insulin signaling and fibrosis. Additional human research (in vivo and in vitro), supported by appropriate animals studies, is warranted to elucidate the role of androgens, mTOR signalling, TGFβ ligand signalling networks and ECM deposition in PCOS-specific insulin resistance. More…	Unconfirmed mechanism behind ANGPTL2 role in PCOS, as well as other proteins involved in its pathway. Future studies should establish the exact mechanisms by which metformin decreases ANGPLT2 levels and examine protein expression of ANGPTL2.	NETs have more pronounced effect on AML12, than on NCTC1269 (different cellular characterisstic of these cell lines), inadequate sample size, incomlete information regarding the enrollment cohort (absence of postprandial blood glucose, insulin, lipid profiles, and inflammatory cytokine data), how PCOS triggers NET activation in liver was not studies	1.Predicted ligand–protein interactions (e.g., with SRC/ AKT1) primarily indicate potential activity modulation rather than direct causal relationships between binding events and gene expression changes. 2.Observed transcriptional alterations (e.g., EGFR pathway upregulation) may reflect compensatory responses to protein-level inhibition rather than direct phthalate effects, given the decoupling …	There is a need to further explore the exact mechanism responsible for the increase in GLUT1 in PCOS. Additionally, it remains unclear how androgens, especially DHT, affect endometrial physiology. Further investigation is required to examine the differences in the molecular mechanisms of a hyperandrogenic environment in non-pregnant versus decidualized endometrium and its impact on glucose metabo…	Even though HMGB1 is the initiator of innate immune responses in cells other than granulosa cells, the specific mechanisms and pathways through which inflammation evokes insulin resistance in these cells remain unknown. Additionally, the origin of HMGB1 in follicular fluid is uncertain, however, it has been proposed that uncontrolled autophagy in patients with PCOS leads to more pronounced apopto…	1) systemic GRIM19 knockout mice (Grim19+/−) rather than granulosa cell-specific GRIM19 knockout mice - it's challenging to determine whether the observed glucose and lipid metabolism changes were directly due to GRIM19 deficiency in granulosa cells or were influenced by other 2) still unclear role of RAC1's regulation of GLUT4 in granulosa cells' glucose metabolism 3) Future studies are needed t…	There is a need to further investigate the epigenetic changes in glycolysis enzymes (HK1, PFKM, PFKP, and PKM) in granulosa cells. Further studies should also identify the factors responsible for low ATP levels in immature follicles of control women, which differ from those observed in women with PCOS. Additionally, it should be considered how the activity of key glycolytic enzymes, as well as ot…	Insufficient sample size.	Other isoforms of SORBS1 were not assessed. Unclear role of CAP in the development of PCOS and associated insulin resistance. Unclear role of hyperactive Akt signaling in the development of PCOS.	Not mentioned	The study's findings may be limited by the small sample size, requiring additional experiments to strengthen the results. Studying miRNA regulation on protein abundance requires direct protein detection, which was not conducted. Insulin resistance and inflammation in PNA mice were not quantitatively measured, limiting the understanding of PCOS mechanisms. Knocking out or blocking the expression o…	This study does not investigate the level of Klotho protein in bloodstream in women with PCOS, the abortion rate and offspring’s survival rate in PCOS-induced rats.	Further studies should examine ATF4's key role in dyslipidemia of PCOS. Aditionally, the precise mechanisms by which ATF4 affected the pathophysiological progress of PCOS requires further investigation.	Future studies should investigate the efficacy and safety of 11β-HSD1 inhibitors in PCOS treatment. Additionally, further research is needed to explore the various mechanisms involving 11β-HSD1 in PCOS pathophysiology.	This study did not explore certain known factors that inhibit the PI3K/AKT pathway, such as Phosphatase and tensin homolog (PTEN) and c-Jun N-terminal kinase (JNK). Additionally, it did not confirm the hypothesis that the hypermethylation of SKIP mRNAs increases its expression, thereby inhibiting the PI3K/AKT signaling pathway. Reversibility of epigenetic modifications as a promising therapeutic …	Inability to compare the expression of circadian clock genes in the liver or adipose tissue between women with and without PCOS, due to the limited availability of samples. Unable to determine the exact regulatory relationship between PER1 or PER2 and IGFBP4, SHBG, and AR in the liver. Unable to explore why the expression in the PAKT pathway remained unchanged under the same conditions.	Not mentioned	Future studies should focus on the pathophysiology of PCOS in skeletal muscle, particularly in the context of obesity. Additionally, the authors suggest that AMPK activation in the endometrium should be investigated to better understand its role in PCOS.	Future studies should investigate additional molecular pathways which could be associated with hyperandrogenemia-induced impairment of hepatic insulin signaling. The authors suggest do not exclude the possibility that these pathways could involve mitochondrial dysfunction.	Rat cell lines were used to dissect the effect of androgens excess on ER stress and hyperinsulinemia, this study is unable to encompass the entire aspects of in vivo experiments, which need to be further addressed in future studies.	Limitations: details of how miR-103 influences insulin resistance remain partly unclear, no direct human data, additional regulators in the PCOS were not fully explored. Further investigation of the mechanism by which miR-103 regulates insulin signaling, evaluating miR-103 inhibition as a therapeutic target in clinical settings.	The authors note they have not fully clarified FoxO3’s roles with insulin stimulation. Additional confounding factors in human PCOS/IR were not fully addressed. Larger or more refined cohorts and more extensive mechanistic analyses are needed.	Limited focus on the broader systemic effects of miR-33b-5p and GLUT4 regulation. Lack of human clinical validation for the findings derived from rat models and in vitro studies. No direct human tissues. Small sample of rats. Clinical interventions targeting miR-33b-5p was not explored	Limitations: details of how miR-103 influences insulin resistance remain partly unclear, no direct human data, additional regulators in the PCOS were not fully explored.	Small “pilot” design with only 20 rats. PCOS heterogeneity was not fully addressed. No direct functional assays were performed to confirm links between specific miRNAs and insulin resistance	Small sample size and single-center design. Causality is primarily inferred by the FMT animal model.
[truncated: 5 more columns]
